# Supplementary material for: Ultrasound-Guided Humerus-Parallel Injectate Distribution to the Posterior Antebrachial Cutaneous Nerve-Related Fascial Plane and Common Extensor Origin: A Proof-of-Concept Cadaveric Anatomical Feasibility Study
Source: Diagnostics (Basel). 2026 May 31;16(11):1698. doi: 10.3390/diagnostics16111698 (PMC13256739; doi:10.3390/diagnostics16111698)
Supplement: Supplementary file 1 [file diagnostics-16-01698-s001.zip]

Archive with 1 entries (1 files):
- diagnostics-4313340-supplementary.mp4
